# Supplementary material for: FN-Identify: Novel Restriction Enzymes-Based Method for Bacterial Identification in Absence of Genome Sequencing
Source: Adv Bioinformatics. 2015 Dec 31;2015:303605. doi: 10.1155/2015/303605 (PMC4735980; doi:10.1155/2015/303605)
Supplement: Supplementary file 1 — The supplementary materials include seven supplementary figures and 12 supplementary tables. Supplementary figure 1 is an illustration of expected restriction results of two Lactobacillus strains. Supplementary figures 2 and 3 are the Identification schemes of Lactobacillus using fragments numbers or fragments numbers and fragments size of HSP60 gene. Supplementary figures 4-7 are the Identification schemes of Pseudomonas and Mycobacterium using fragments numbers only or fragments number and fragments size of 16S RNA gene. Supplementary tables 1-4 list the details of species and strains of Pseudomonas and Mycobacterium that used in this study. Supplementary tables 5-12 are the restriction maps of the species and strains of Lactobacillus, Pseudomonas and Mycobacterium used as input to FN-Identify. [file 303605.f1.zip › Awad-etal-SupplementaryTables5-12.xlsx]

## Sheet: ST5-16s rRNA
Supporting Table 5:Lactobacillus 16s rRNA restriction map (fragment numbers only)
Strain ID	AlfI		BmrI		BstBI		DraI		EarI		EcoP15I		EcoRI		HinfI		NaeI		PpiI		TfiI		ZraI
	S1	F2	S	F	S	F	S	F	S	F	S	F	S	F	S	F	S	F	S	F	S	F	S	F
1	0	1	1	2	0	1	0	1	1	2	2	3	0	1	4	5	0	1	0	1	3	4	1	2
2	0	1	1	2	1	2	0	1	1	2	2	3	0	1	5	5	0	1	0	1	4	5	1	2
3	0	1	1	2	1	2	0	1	1	2	2	3	0	1	4	5	0	1	0	1	3	4	1	2
4	0	1	1	2	1	2	0	1	1	2	2	3	0	1	4	5	0	1	0	1	3	4	1	2
5	0	1	1	2	1	2	0	1	1	2	2	3	0	1	3,4,5	7	0	1	1	2	2,3	5	1	2
6	0	1	0	1	0	1	1	2	1	2	2	3	0	1	3	4	0	1	0	1	2	3	1	2
7	0	1	1	2	1	2	0	1	1	2	2	3	0	1	3	4	0	1	1	2	3	4	1	2
8	0	1	1	2	1	2	1	2	1	2	2	3	0	1	4	5	0	1	0	1	3	4	1	2
9	0	1	2	3	1	2	0	1	1	2	2	3	2	3	6	4	0	1	0	1	5	5	1	2
10	0	1	2	3	1	2	0	1	1	2	2	3	2	3	6	5	0	1	0	1	5	5	1	2
11	0	1	2	3	1	2	0	1	1	2	2	3	2	3	5,6	6	0	1	0	1	4,5	7	1	2
12	0	1	0	1	1	2	0	1	1	2	2	3	0	1	3,4	6	1	2	1	2	2	3	1	2
13	0	1	0	1	1	2	0	1	1	2	2	3	0	1	4	6	1	2	1	2	2	3	1	2
14	0	1	1	2	1	2	1	2	1	2	2	3	0	1	4	4	0	1	0	1	2	3	1	2
15	0	1	1	2	1	2	0	1	1	2	3	4	0	1	4	4	0	1	0	1	3	4	1	2
16	0	1	1	2	1	2	0	1	1	2	3	4	0	1	4	4	0	1	0	1	3	4	1	2
17	0	1	1	2	1	2	0	1	1	2	2	3	0	1	4	4	0	1	0	1	2	3	1	2
18	0	1	1	2	1	2	0	1	1	2	3	3	0	1	4	4	0	1	0	1	3	3	1	2
19	0	1	1	2	1	2	0	1	1	2	3	3	0	1	4	4	0	1	0	1	3	3	1	2
20	0	1	1	2	1	2	0	1	1	2	2	3	0	1	2	3	0	1	1	2	2	3	1	2
21	0	1	1	2	1	2	0	1	1	2	2	3	0	1	2	3	0	1	1	2	2	3	1	2
22	2	3	1	2	1	2	0	1	1	2	2	3	0	1	3	4	1	2	1	2	2	3	1	2
23	2	3	1	2	1	2	0	1	1	2	2	3	0	1	3	4	1	2	1	2	2	3	1	2
24	0	1	0,1	3	1	2	0	1	1	2	2	3	0	1	2	3	0	1	0	1	2	3	1	2
25	0	1	0,1	3	1	2	0	1	1	2	2	3	0	1	2	3	0	1	0	1	2	3	1	2
26	0	1	1	2	1	2	0	1	1	2	2	3	0	1	2	3	0	1	0	1	2	3	1	2
27	0	1	2	3	1	2	0	1	1	2	2	3	0	1	3	4	0	1	1	2	2	3	1	2
28	0	1	1	2	1	2	1	2	1	2	3	4	0	1	4	4	0	1	0	1	3	4	1	2
29	0	1	1	2	1	2	0	1	1	2	2	3	0	1	3	4	0	1	1	2	3	4	1	2
30	0	1	0	1	2	3	0,1	3	0,1	3	2	3	0	1	4,5	5	0	1	1	2	3	3	1	2
31	0	1	0	1	2	3	0	1	1	2	2	3	0	1	4	4	0	1	1	2	3	3	1	2
32	0	1	0	1	2	3	0	1	1	2	3,2	4	0	1	4,5	6	0	1	1	2	3,4	5	1	2
33	0	1	0	1	0	1	0	1	0	1	2	3	0	1	3,4	6	0	1	0	1	2,3	5	1	2

## Sheet: ST6-16s rRNA 
Supporting Table 6: Lactobacillus 16s rRNA map (fragment numbers and fragment sizes).
Strain	AlfI	BmrI	BstBI	DraI	EarI	EcoP15I	EcoRI	HinfI	NaeI	PpiI	TfiI	ZraI
1	1556	1508	1556	1556	885	167	1556	60	1556	1556	60	349
		48			670	397		79			203	1205
						992		124			377
								377			916
								916
2	1556	1508	977	1556	885	167	1556	60	1556	1556	60	349
		48	579		670	397		75			75	1205
						992		124			203
								300			302
								916			916
3	1556	1508	977	1556	885	167	1556	60	1556	1556	60	349
		48	579		670	397		79			203	1205
						992		124			377
								377			916
								916
4	1556	1508	977	1556	885	167	1556	60	1556	1556	60	349
		48	579		670	397		79			203	1205
						992		124			377
								377			916
								916
5	1556	889	977	1556	885	167	1556	86	1556	500	136	349
		669	579		670	397		117		1056	203	1205
						992		136			243
								243			379
								379			976
								891
								976
6	1556	1556	1556	225	885	167	1556	85	1556	1556	200	349
				1340	670	397		200			391	1205
						992		391			973
								891
7	1556	889	977	1556	885	167	1556	93	1556	49	93	349
		669	579		670	397		206		1513	206	1205
						992		287			287
								967			976
8	1556	1508	977	225	885	167	1556	60	1556	1556	60	349
		48	579	1340	670	397		79			203	1205
						992		124			377
								377			916
								916
9	1556	49	977	1556	885	167	70	80	1556	1556	78	349
		156	579		670	397	621	119			118	1205
		1351				992	856	173			173
								976			202
											976
10	1556	49	977	1556	885	167	70	75	1556	1556	78	349
		156	579		670	397	621	86			118	1205
		1351				992	856	118			173
								173			202
								976			976
11	1556	49	977	1556	885	167	70	75	1556	1556	75	349
		156	579		670	397	621	86			118	1205
		1351				992	856	118			173
								173			196
								196			205
								976			976
12	1556	1556	977	1556	885	167	1556	85	30	500	200	349
			579		670	397		201	1538	1056	391	1205
						992		388			973
								398
								493
								582
13	1556	1556	977	1556	885	167	1556	85	30	500	200	349
			579		670	397		201	1538	1056	391	1205
						992		388			973
								398
								493
								582
14	1556	1400	977	225	885	167	1556	40	1556	1556	200	349
		166	579	1340	670	397		79			391	1205
						992		387			973
								976
15	1556	1508	977	1556	885	100	1556	60	1556	1556	60	349
		48	579		670	167		203			203	1205
						297		377			377
						992		545			916
16	1556	1508	977	1556	885	100	1556	60	1556	1556	60	349
		48	579		670	167		203			203	1205
						297		377			377
						992		545			916
17	1556	1400	977	1556	885	167	1556	40	1556	1556	200	349
		166	579		670	397		79			391	1205
						992		387			973
								976
18	1556	1400	977	1556	885	167	1556	40	1556	1556	200	349
		166	579		670	397		79			391	1205
						992		387			973
								976
19	1556	1400	977	1556	885	167	1556	40	1556	1556	200	349
		166	579		670	397		79			391	1205
						992		387			973
								976
20	1556	889	977	1556	885	167	1556	204	1556	500	200	349
		669	579		670	397		976		1056	391	1205
						992		379			973
21	1556	889	977	1556	885	167	1556	204	1556	500	200	349
		669	579		670	397		976		1056	391	1205
						992		379			973
22	596	1508	977	1556	885	167	1556	85	30	500	200	349
	938	48	579		670	397		200	1538	1056	391	1205
	34					992		391			973
								891
23	596	1508	977	1556	885	167	1556	85	30	500	200	349
	938	48	579		670	397		200	1538	1056	391	1205
	34					992		391			973
								891
24	1556	669	977	1556	885	167	1556	204	1556	1556	200	349
		893	579		670	397		976			391	1205
		1560				992		379			973
25	1556	669	977	1556	885	167	1556	204	1556	1556	200	349
		893	579		670	397		976			391	1205
		1560				992		379			973
26	1556	889	977	1556	885	167	1556	204	1556	1556	200	349
		669	579		670	397		976			391	1205
						992		379			973
27	1556	348	977	1556	885	167	1556	25	1556	49	200	349
		327	579		670	397		205		1513	391	1205
		891				992		360			973
								976
28	1556	1508	977	225	885	100	1556	80	1556	1556	78	349
		48	579	1340	670	167		120			200	1205
						297		302			300
						992		976			976
29	1556	889	977	1556	885	167	1556	93	1556	49	93	349
		669	579		670	397		206		1513	206	1205
						992		287			287
								967			976
30	1556	1556	200	608	885	167	1556	65	1556	500	186	349
			579	947	670	397		85		1056	376	1205
			777	1555	1555	992		186			976
								376
								891
31	1556	1556	200	1556	885	167	1556	85	1556	500	186	349
			579		670	397		186		1056	376	1205
			777			992		375			976
								891
32	1556	1556	200	1556	885	167	1556	85	1556	500	172	349
			579		670	198		172		1056	186	1205
			777			397		186			206
						990		206			378
								378			976
								891
33	1556	1556	1556	1556	1556	167	1556	75	1556	1556	75	349
						397		86			205	1205
						992		119			314
								314			392
								392			976
								976

## Sheet: ST7-HSP60
Supporting Table 7:Lactobacillus HSP60 restriction map (fragment numbers only)
Strain ID	AlfI		BmrI		BstBI		DraI		EarI		EcoP15I		EcoRI		HinfI		NaeI		PpiI		TfiI		ZraI
	S1	F2	S	F	S	F	S	F	S	F	S	F	S	F	S	F	S	F	S	F	S	F	S	F
1	0	1	0	1	0	1	1	2	1	2	3	4	0	1	6	5	0	1	0	1	5	4	0	1
2	2	2	0	1	0	1	1	2	2	1	3	4	0	1	7	6	0	1	0	1	6	5	0	1
3	0	1	0	1	0	1	1	2	1	2	3	4	0	1	6	5	0	1	0	1	5	4	0	1
4	0	1	0	1	0	1	1	2	1	2	3	4	0	1	6	5	0	1	0	1	5	4	0	1
5	4	2	1	2	0	1	0	1	0	1	1	2	0	1	3	4	0	1	0	1	2	3	0	1
6	0	1	1	2	0	1	0	1	2	3	0	1	1	2	4	4	0	1	0	1	3	3	1	2
7	0	1	0	1	0	1	0	1	0	1	0	1	0	1	1	2	2	3	0	1	1	2	0	1
8	2	2	1	2	0	1	1	2	2	1	2	3	0	1	7	7	0	1	0	1	5	5	0	1
9	0	1	2	3	0	1	1	2	0	1	1	2	0	1	2	3	2	3	0	1	0	1	0	1
10	2	2	2	3	0	1	1	2	0	1	1	2	0	1	2	3	2	3	0	1	0	1	0	1
11	2	2	2	3	0	1	1	2	0	1	1	2	0	1	2	3	2	3	0	1	0	1	0	1
12	0	1	2	3	1	2	0	1	0	1	0	1	0	1	2	3	1	2	0	1	2	3	0	1
13	0	1	2	3	1	2	0	1	0	1	0	1	0	1	2	3	1	2	0	1	2	3	0	1
14	0	1	0	1	0	1	0	1	1	2	1	2	0	1	4	5	0	1	0	1	3	4	0	1
15	0	1	1	2	0	1	1	2	2	1	3	3	0	1	5	6	0	1	0	1	1	2	0	1
16	0	1	1	2	0	1	0	1	2	1	3	3	0	1	5	6	0	1	0	1	1	2	0	1
17	0	1	0	1	0	1	0	1	1	2	1	2	0	1	3	4	0	1	0	1	3	4	0	1
18	0	1	0	1	0	1	0	1	2	3	1	2	0	1	3	4	0	1	0	1	3	4	0	1
19	0	1	0	1	0	1	0	1	1	2	2	3	0	1	3	4	0	1	0	1	3	4	0	1
20	0	1	1	2	1	2	0	1	0	1	0	1	0	1	2	3	0	1	0	1	1	2	0	1
21	0	1	1	2	1	2	0	1	0	1	0	1	0	1	2	3	0	1	0	1	1	2	0	1
22	2	3	1	2	0	1	0	1	1	2	1	2	0	1	3	4	0	1	1	2	2	3	0	1
23	2	3	1	2	0	1	0	1	1	2	1	2	0	1	3	4	0	1	1	2	2	3	0	1
24	2	2	1	2	0	1	0	1	1	2	1	2	0	1	1	2	1	2	0	1	1	2	0	1
25	2	2	1	2	0	1	0	1	1	2	1	2	0	1	1	2	1	2	0	1	1	2	0	1
26	2	2	1	2	0	1	0	1	1	2	1	2	0	1	1	2	1	2	0	1	1	2	0	1
27	0	1	2	3	0	1	0	1	0	1	1	2	0	1	2	3	0	1	0	1	2	3	0	1
28	2	2	1	2	0	1	1	2	1	2	0	1	0	1	5	5	0	1	0	1	4	4	0	1
29	0	1	0	1	0	1	0	1	0	1	0	1	0	1	1	2	2	3	0	1	1	2	0	1
30	4	2	0	1	1	2	0	1	1	2	0	1	0	1	4	5	0	1	0	1	3	4	0	1
31	0	1	1	2	1	2	0	1	0	1	3	4	1	2	3	4	0	1	0	1	3	4	0	1
32	0	1	1	2	1	2	0	1	0	1	3	4	1	2	3	4	0	1	0	1	3	4	0	1
33	0	1	1	2	0	1	0	1	0	1	1	2	0	1	4	4	0	1	0	1	1	2	0	1

## Sheet: ST8-HSP60
Supporting Table8:Lactobacillus HSP60 map (fragment numbers and fragment sizes)
Strain	ZraI	TfiI	PpiI	NaeI	HinfI	EcoRI	EcoP15I	EarI	DraI	BstBI	BmrI	AlfI
1	1560	380	1560	1560	380	1560	290	773	47	1560	1560	1560
		120			120		120	790	1515
		412			412		768
		505			447		380
					57
2	1560	412	1560	1560	280	1560	292	773	47	1560	1560	35
		117			130		54	762	1515			1495
		263			117		66
		240			263		1150
		384			184
					57
					384
3	1560	380	1560	1560	380	1560	290	773	47	1560	1560	1560
		120			120		120	790	1515
		412			412		768
		505			447		380
					57
4	1560	380	1560	1560	380	1560	290	773	47	1560	1560	1560
		120			120		120	790	1515
		412			412		768
		505			447		380
					57
5	1560	340	1560	1560	340	1560	1400	1560	1560	1560	330	35
		188			188		157				1230	1495
		1030			360
					670
6	558	93	1565	1565	93	341	1565	520	1565	1565	1235	1565
	1007	249			249	1224		777			330
		976			447			267
					529
7	1560	792	1560	955	792	1560	1560	1560	1560	1560	1560	1560
		767		410	767
				195
8	1560	505	1560	1560	282	1560	54	773	1515	1560	1235	35
		240			130		292	762	47		328	1495
		263			117		1216
		117			263
		412			184
					57
					505
9	1560	1560	1560	35	529	1560	157	1560	47	1560	328	1560
				160	447		1405		1515		1010
				1368	586						226
10	1560	1560	1560	35	529	1560	157	1560	47	1560	328	35
				160	447		1405		1515		1010	1495
				1368	586						226
11	1560	1560	1560	35	529	1560	157	1560	47	1560	328	35
				160	447		1405		1515		1010	1495
				1368	586						226
12	1565	529	1565	325	529	1565	1565	1565	1565	1370	328	1565
		263		1240	263					195	1011
		773			773						226
13	1565	529	1565	325	529	1565	1565	1565	1565	1370	328	1565
		263		1240	263					195	1011
		773			773						226
14	1565	529	1565	1565	529	1565	1273	773	1565	1565	1565	1565
		274			274		292	792
		113			113
		649			202
					447
15	1560	412	1560	1560	282	1560	292	762	1515	1560	330	1560
		1150			130		1150	773	47		1235
					117		54
					447		66
					81
					505
16	1560	412	1560	1560	282	1560	292	762	1560	1560	330	1560
		1150			130		1150	773			1235
					117		54
					447		66
					81
					505
17	1565	529	1565	1565	529	1565	292	773	1565	1565	1565	1565
		447			447		1273	792
		202			202
		387			387
18	1565	529	1565	1565	529	1565	292	773	1565	1565	1565	1565
		447			447		1273	130
		202			202			662
		387			387
19	1565	529		1565	529	1565	292	773	1565	1565	1565	1565
		447	1565		447		888	792
		202			202		385
		387			387
20	1560	530	1560	1560	380	1560	1560	1560	1560	1365	1315	1560
		1030			147					195	250
					1030
21	1560	530	1560	1560	380	1560	1560	1560	1560	1365	1315	1560
		1030			147					195	250
					1030
22	1560	530	305	1560	530	1560	1180	54	1560	1560	328	34
		263	1255		263		380	1505			1230	492
		767			123							1033
					644
23	1560	530	305	1560	530	1560	1180	54	1560	1560	328	34
		263	1255		263		380	1505			1230	492
		767			123							1033
					644
24	1560	792	1560	195	792	1560	1237	456	1560	1560	330	33
		767		1365	767		322	1103			1230	1492
25	1560	792	1560	195	792	1560	1237	456	1560	1560	330	33
		767		1365	767		322	1103			1230	1492
26	1560	792	1560	195	792	1560	1237	456	1560	1560	330	33
		767		1365	767		322	1103			1230	1492
27	1560	530	1560	1560	530	1560	412	1560	1560	1560	107	1560
		263			263		1147				328
		767			767						1124
28	1560	412	1560	1560	412	1560	1560	773	1515	1560		35
		117			117			790	47		328	1495
		505			447						1235
					505
					57
29	1560	790	1560	955	790	1560	1560	1560	1560	1560	1560	1560
		767		411	767
				195
30	1560	412	1560	1560	282	1560	1560	453	1560	230	1560	837
		117			130			1106		1330		675
		263			117
		767			263
					767
31	1560	412	1560	1560	412	340	292	1560	1560	195	330	1560
		117			117	1218	630			1365	1230
		263			263		258
		767			767		380
32	1560	412	1560	1560	412	340	292	1560	1560	195	330	1560
		117			117	1218	630			1365	1230
		263			263		258
		767			767		380
33	1560	355	1560	1560	353	1560	290	1560	1560	1560	330	1560
		1205			46		1267				1230
					113
					1030

## Sheet: ST9-16s rRNA
Supporting Table9: Pseudomonas 16s rRNA restriction map (fragment numbers only)
strain ID	AluI		BpII		CH4III		HinfI		TfiI		MniI		EcoNI		NruI
	S	F	S	F	S	F	S	F	S	F	S	F	S	F	S	F
1	6	7	4	5	2	3	3	4	2	3	6	7	2	3	1	2
2	6	7	0	1	3	4	5	6	4	5	6	7	1	2	0	1
3	5	6	1	2	2	3	3	4	2	3	6	7	1	2	1	2
4	5	6	3	4	2	3	3	4	2	3	6	7	1	2	1	2
5	4	5	0	1	4	5	5	6	4	5	6	7	1	2	0	1
6	4	5	3	4	2	3	5	6	5	6	5	6	1	2	0	1
7	5	6	0	1	4	5	3	4	2	3	5	6	1	2	0	1
8	5	6	3	4	2	3	4	5	3	4	7	8	1	2	1	2
9	4	5	3	4	3	4	5	6	5	6	6	7	3	4	1	2
10	5	6	0	1	2	3	3	4	2	3	6	7	2	3	1	2
11	4	5	3	4	3	4	5	6	5	6	6	7	2	3	1	2
12	4	5	0	1	4	5	7	8	6	7	5	6	1	2	0	1
13	5	6	0	1	4	5	3	4	2	3	6	7	2	3	1	2
14	4	5	0	1	4	5	5	6	5	6	5	6	2	3	0	1
15	5	6	0	1	2	3	3	4	2	3	6	7	1	2	1	2
16	4	5	3	4	3	4	5	6	5	6	7	8	1	2	1	2
17	5	6	0	1	2	3	3	4	2	3	5	6	2	3	1	2
18	4	5	0	1	4	5	3	4	2	3	6	7	1	2	0	1
19	5	6	0	1	2	3	3	4	2	3	7	8	1	2	1	2
20	4	5	0	1	4	5	6	7	5	6	5	6	1	2	0	1
21	4	5	2	3	2	3	3	4	2	3	6	7	2	3	1	2
22	4	5	0	1	2	3	3	4	2	3	6	7	2	3	1	2
23	4	5	3	4	3	4	5	6	5	6	6	7	2	3	0	1
24	5	6	0	1	2	3	5	6	4	5	5	6	2	3	1	2
25	4	5	3	4	2	3	3	4	3	4	6	7	1	2	1	2
26	5	6	0	1	2	3	3	4	2	3	5	6	2	3	1	2
27	4	5	3	4	2	3	5	6	5	6	6	7	2	3	1	2
28	5	6	0	1	2	3	3	4	2	3	8	9	2	3	1	2
29	4	5	3	4	2	3	5	6	4	5	6	7	2	3	1	2
30	7	8	0	1	3	4	3	4	2	3	6	7	1	2	0	1
31	4	5	3	4	2	3	5	6	5	6	6	7	1	2	1	2
32	4	5	0	1	4	5	3	4	3	4	7	8	1	2	0	1
33	5	6	3	4	3	4	5	6	5	6	6	7	2	3	1	2

## Sheet: ST10-16s rRNA
Supporting Table 10: Pseudomonas 16s rRNA restriction map (fragment numbers and fragment sizes)
>str	AluI	BpII	CH4III	HinfI	TfiI	MniI	EcoNI	NruI
1	236	1255	320	117	117	239	334	1343
	403	276	1131	209	1211	42	1108	188
	196	249	71	1002	66	99	89
	207	1282		66		126
	162	1531				418
	103					76
	371					187
2	72	1529	318	83	83	211	332	1529
	162		1040	32	32	42	1197
	403		91	209	1211	99
	211		80	1002	120	418
	103			120	66	280
	32			66		26
	175					236
3	103	249	72	63	63	281	1196	188
	162	1282	1131	120	120	76	335	1343
	209		319	1002	1211	418
	196			209		94
	403					126
	236					49
						238
4	236	1255	320	117	117	239	334	1343
	403	276	1131	209	1211	42	1197	188
	196	249	71	1002	66	99
	207	1282		66		126
	162					418
	103					76
						280
5	72	1528	318	83	83	168	332	1528
	162		329	32	32	43	1196
	403		710	209	1210	68
	211		91	1001	120	99
	103		80	120	66	217
				66		393
						280
6	72	1253	318	83	83	279	332	1529
	162	276	1131	32	32	49	1197
	403	249	71	209	708	99
	211	1280		499	503	126
	103			137	137	418
				66	66	76
						17
7	72	1529	318	115	115	237	332	1529
	162		329	209	1211	42	1197
	215		711	1002	66	99
	188		91	66		217
	198		80			418
	103					280
8	236	1255	320	117	117	239	334	1343
	403	276	1131	209	875	42	1197	188
	196	249	71	666	336	99
	207	1282		336	66	126
	162			66		261
	103					157
						76
						280
9	72	1253	318	83	83	279	332	1341
	162	276	329	32	32	49	1108	188
	403	249	802	209	708	99	89
	211	1280	71	499	503	126	1197
	103			120	120	418
				66	66	76
						187
						17
10	72	1529	318	115	115	279	332	1341
	162		1131	209	1211	49	1108	188
	599		71	1002	66	99	89
	144			66		126
	209					418
	103					76
						187
11	72	1253	318	83	83	237	332	1341
	162	276	329	32	32	42	1108	188
	403	249	802	209	708	99	89
	211	1280	71	499	503	126
	103			120	120	418
				66	66	76
						187
12	72	1529	318	83	83	211	332	1529
	162		329	32	32	42	1197
	614		711	209	708	99
	207		91	499	167	418
	103		80	167	305	76
				305	120	280
				120	66	26
				66
13	72	1529	318	115	115	279	332	1341
	162		1131	209	1211	49	1108	188
	403		71	1002	66	99	89
	196		987	66		126
	207		144			418
	103					76
						187
14	72	1528	318	83	83	237	332	1528
	162		329	32	32	42	1107
	403		710	209	708	99	89
	211		91	499	502	126
	103		71	120	120	393
				66	66	187
15	102	1530	72	63	63	280	1195	187
	162		1130	119	119	76	335	1343
	209		319	1002	1211	418
	196			209		94
	403					126
	236					49
						238
16	72	1253	318	83	83	60	332	1341
	162	276	329	32	32	177	1197	188
	403	249	802	209	708	42
	211	1280	71	499	503	99
	103			120	120	126
				66	66	418
						76
						280
17	236	1531	320	117	117	213	334	1343
	403		1131	209	1211	42	1108	188
	196		71	1002	66	99	89
	207			66		126
	162					418
	103					187
18	234	1529	318	115	115	211	332	1529
	403		329	209	1211	68	1197
	211		711	1002	66	49
	162		91	66		99
	103		80			154
						418
						280
19	234	1529	318	115	115	60	332	1341
	403		1131	209	1211	148	1197	188
	196		71	1002	66	42
	207			66		99
	162					126
	103					418
						76
						280
20	72	1529	318	83	83	279	332	1529
	162		329	32	32	49	1197
	614		711	209	875	99
	207		91	666	305	217
	103		80	305	120	418
				120	66	76
				66		17
21	72	1529	318	115	115	279	332	1341
	162	56	1131	209	1211	49	1108	188
	599	1473	71	1002	66	99	89
	207			66		126
	103					418
						76
						187
22	72	1529	318	115	115	237	332	1341
	162		1131	209	1211	42	1108	188
	599		71	1002	66	99	89
	207			66		126
	103					418
						76
						187
23	103	249	72	63	63	94	88	1529
	162	1280	992	137	137	187	1108
	209	1253	139	503	503	76	333
	403	276	317	209	708	418
	72			32	32	126
				86	86	49
						236
24	71	1528	317	82	82	236	331	1340
	162		1131	32	32	42	1108	188
	403		71	209	1211	99	89
	196			1002	120	126
	207			120	66	418
	103			66		187
25	236	1255	320	117	117	239	334	1343
	403	276	1131	209	708	42	1197	188
	211	249	71	499	503	99
	162	1282		66	66	126
	103					418
						76
						280
26	236	1531	320	117	117	213	334	1343
	403		1131	209	1211	42	1108	188
	196		71	1002	66	99	89
	207			66		126
	162					418
	103					187
27	72	1253	318	83	83	237	332	1341
	162	276	1131	32	32	42	1108	188
	403	249	71	209	708	99	89
	211	1280		499	503	126
	103			120	120	418
				66	66	76
						187
28	72	1529	318	115	115	237	332	1341
	162		1131	209	1211	42	1108	188
	599		71	1002	66	99	89
	207			66		126
	103					418
	234					76
						187
						175
						61
29	72	1253	318	83	83	237	332	1341
	162	276	1131	32	32	42	1108	188
	403	249	71	209	1211	99	89
	211	1280		500	120	126
	103			120	66	418
				66		76
						187
30	155	1529	318	115	115	211	332	1529
	79		727	209	1211	42	1197
	42		91	1002	66	99
	173		80	66		418
	399					280
	207					68
	103					26
	572
31	103	249	72	63	63	281	1196	188
	162	1280	1131	120	120	76	333	1341
	209	1253	317	503	503	418
	403	276		209	708	94
	72			32	32	126
				86	86	49
						236
32	72	1528	318	115	115	58	332	1528
	162		329	209	708	179	1196
	403		710	499	502	42
	211		91	66	66	99
	103		80			217
						393
						280
						237
33	72	1253	318	83	83	237	332	1341
	162	276	329	32	32	42	1108	188
	403	249	802	209	708	99	89
	211	1280	71	499	503	126
	103			120	120	418
	188			66	66	76
						187

## Sheet: ST11-16s rRNA
Supporting Table11: Mycobactrium 16s rRNA restriction map (fragment numbers only)
>str	NaeI		AluI		Csp6I		HinfI		MniI		EcoNI		BfaI		AleI		AvaII
	S	F	S	F	S	F	S	F	S	F	S	F	S	F	S	F	S	F
1	1	2	6	7	7	8	4	5	6	7	2	3	4	5	1	2	3	4
2	1	2	6	7	6	7	4	5	7	8	3	3	3	4	1	2	3	4
3	1	2	5	6	6	7	4	5	6	7	1	2	4	5	1	2	2	3
4	1	2	5	6	6	7	4	5	6	7	2	2	4	5	0	1	2	3
5	1	2	5	6	6	7	4	5	6	7	1	2	4	5	1	2	2	3
6	1	2	5	6	6	7	4	5	6	7	1	2	4	5	1	2	2	3
7	2	3	4	5	5	6	4	5	6	7	2	2	2	3	1	2	3	4
8	2	3	4	5	6	7	5	5	5	6	1	2	2	3	1	2	3	4
9	2	3	4	5	7	8	4	5	5	6	1	2	2	3	1	2	3	4
10	1	2	5	6	7	8	4	5	4	5	1	2	4	5	0	1	2	3
11	1	2	5	6	7	8	4	5	4	5	1	2	4	5	0	1	2	3
12	1	2	5	6	5	6	4	5	5	6	2	2	3	4	1	2	2	3
13	1	2	7	8	7	8	4	5	5	6	1	2	3	4	0	1	0	1
14	1	2	5	6	5	6	5	6	5	6	3	3	4	5	1	2	1	2
15	1	2	5	6	5	6	5	6	5	6	3	3	4	5	0	1	1	2
16	1	2	4	5	6	7	4	5	6	7	2	2	3	4	1	2	2	3
17	1	2	4	5	7	8	4	5	5	6	1	2	2	3	1	2	2	3
18	2	3	4	5	6	7	4	5	6	7	3	3	3	4	1	2	2	3
19	1	2	5	6	6	7	4	5	6	7	1	2	4	5	1	2	2	3
20	1	2	5	6	4	5	5	6	5	6	2	2	4	5	0	1	1	2
21	1	2	4	5	6	7	5	5	5	6	1	2	3	4	1	2	2	3
22	1	2	5	6	7	8	4	5	4	5	1	2	4	5	0	1	1	2

## Sheet: ST12-16s rRNA
Supporting Table12: Mycobactrium 16s rRNA map (fragment numbers and fragment sizes).
>str	NaeI	AluI	Csp6I	HinfI	MniI	EcoNI	BfaI	AleI	AvaII
1	276	197	77	322	277	315	616	108	166
	1232	35	373	789	49	1089	175	1400	299
		310	171	133	241	89	187		41
		246	53	60	418		332		1002
		223	117	204	76		198
		172	238		205
		80	147		93
			30
2	1232	80	119	201	94	88	196	1400	999
	276	172	147	60	205	1089	332	108	41
		223	238	133	76	315	175		299
		205	53	789	418		618		169
		246	167	325	47
		40	373		241
		310	79		58
					276
3	280	236	637	326	281	319	632	110	168
	1244	322	167	801	49	1190	175	1414	274
		286	53	133	102		187		1082
		205	355	60	253		332
		395	147	204	418		198
		80	119		199
			30		82
4	1247	80	121	203	94	1192	198	1525	1082
	278	398	148	61	284	317	333		272
		205	355	133	418		187		171
		286	53	801	47		175
		322	167	327	253		632
		35	556		112
			81		68
5	280	236	637	326	281	319	632	110	168
	1244	322	167	801	49	1190	175	1414	274
		286	53	133	102		187		1082
		205	355	60	253		332
		395	147	204	418		198
		80	119		199
			30		82
6	280	236	637	326	281	319	632	110	168
	1244	322	167	801	49	1190	175	1414	274
		286	53	133	102		187		1082
		205	355	60	253		332
		395	147	204	418		198
		80	119		199
			30		82
7	536	479	122	204	94	1181	199	1404	1003
	700	205	148	61	192	315	520	108	41
	276	246	355	133	418		793		299
		40	53	789	47				169
		310	167	325	241
			452		58
					276
8	536	479	122	204	94	1181	199	1404	1003
	700	205	148	61	192	331	520	108	41
	276	246	355	133	418		793		299
		40	53	789	47				169
		310	167	314	241
			373	11	58
			79
9	276	197	77	314	235	330	791	108	166
	700	35	373	789	42	1182	520	1404	299
	536	310	171	133	58		201		41
		246	53	61	418				1006
		479	355	207	93
			148		192
			122
			30
10	278	199	79	324	279	317	630	1523	168
	1245	35	556	801	49	1191	175		272
		322	167	133	102		187		1083
		286	53	61	253		333
		396	355	204	418		198
		80	148
			119
			30
11	278	199	79	324	279	317	630	1523	168
	1245	35	556	801	49	1191	175		272
		322	167	133	102		187		1083
		286	53	61	253		333
		396	355	204	418		198
		80	148
			119
			30
12	1245	80	119	201	94	1190	196	1439	1080
	278	396	148	61	189	317	333	84	272
		205	355	133	418		175		171
		286	53	801	47		632
		322	167	327	253
		35	637		278
13	292	152	306	338	293	331	819	1537	1537
	1245	60	343	801	49	1191	187
		36	167	133	102		333
		322	53	61	253		198
		286	355	204	418
		205	148		82
		396	119
		80	30
14	1245	80	120	202	94	88	197	1439	1352
	278	396	147	60	189	1102	332	84	171
		205	355	133	418	317	187
		286	53	801	47		175
		322	167	147	253		632
		35	637	180	278
15	1245	80	120	202	94	88	197	1523	1352
	278	396	147	60	189	1102	332		171
		205	355	133	418	317	187
		286	53	801	47		175
		322	167	147	253		632
		35	637	180	278
16	1236	479	122	204	94	1181	199	1404	1003
	276	205	148	61	192	315	520	108	41
		246	355	133	418		175		468
		40	53	789	47		618
		310	167	325	241
			544		58
			79		276
17	276	197	77	314	235	330	791	108	465
	1236	35	373	789	42	1182	520	1404	41
		310	171	133	58		201		1006
		246	53	61	418
		479	355	207	93
			148		192
			122
			30
18	534	477	120	202	94	88	197	1404	1001
	700	205	148	61	190	1091	520	110	41
	280	246	355	133	418	319	175		472
		40	53	789	47		622
		310	167	329	241
			546		58
			81		280
19	280	236	637	326	281	319	632	110	168
	1244	322	167	801	49	1190	175	1414	274
		286	53	133	102		187		1082
		205	355	60	253		332
		395	147	204	418		198
		80	119		199
			30		82
20	1248	80	123	205	94	1193	200	1526	1355
	278	399	502	60	192	317	332		171
		205	53	133	418		187
		286	167	801	47		175
		322	637	147	253		632
		35		180	278
21	1236	479	122	204	94	1181	199	1406	1003
	278	205	148	61	192	333	333	108	41
		246	355	133	418		187		470
		40	53	789	47		795
		310	167	316	241
			375	11	58
			79
22	278	199	79	324	279	317	630	1523	168
	1245	35	556	801	49	1191	175		1355
		322	167	133	102		187
		286	53	61	253		333
		396	355	204	418		198
		80	148
			119
			30
